# Supplementary material for: The spectrum of Alzheimer’s disease
Source: medRxiv. 2025 Nov 19:2025.11.17.25340406. Preprint. [Version 1] doi: 10.1101/2025.11.17.25340406 (PMC12668113; doi:10.1101/2025.11.17.25340406)
Supplement: Supplement 1 [file media-1.xlsx]

## Sheet: Content
List of supplementary tables
Supplementary Table S1. Differences in brain region volumes between AD diagnostic groups
Supplementary Table S2. Odds ratios for changes in membership to MCI and D diagnostic groups compared to HS when brain volume changes by 0.1
Supplementary Table S3. Prediction of AD diagnostic status based on different brain volumetrics
Supplementary Table S4. Chi-squared test of differences in the number of ApoE ɛ4 alleles depending on the presence of individual atrophies/hypertrophies
Supplementary Table S5. Chi-squared test of differences in the prevalence of individual atrophies/hypertrophies between MCI and dementia subgroups
Supplementary Table S6. Longitudinal changes in the incidence of individual atrophies/hypertrophies
Supplementary Table S7. Prediction of AD diagnostic status based on the presence of atrophy/hypertrophy using artificial neural network
Supplementary Table S8. Differences in MMSE scores depending on brain volumetry					anova fig3A (mmse)
Supplementary Table S9. Differences in scores of individual ADNI cogSum domains depending on brain volumetry					anova suppl fig5 (cogsum)
Supplementary Table S10. Mean values of MMSE and CogSum domains in individual clusters
Supplementary Table S11. Counts and row (within cluster) percentages of cases with individual combinations of volumetric changes
Supplementary Table S12. Differences in CSF biomarker levels depending on the presence of H/IPL atrophy and ChP hypertrophy

## Sheet: S1
Supplementary Table S1. Differences in brain region volumes between AD diagnostic groups (ANCOVA with age, sex and education as covariates)
Brain region	Diagnostic status	mean±SD	ANCOVA		Post-hoc test P-values
			F [df]	P-value	HS-MCI	HS-D	MCI-D
H	HS	0.73 ±0.07	11.2 [1, 2]	<0.001	<0.001	<0.001	<0.001
	MCI	0.67 ±0.08
	D	0.61 ±0.09
IPL	HS	1.01 ±0.12	3.08 [1, 2]	0.079	<0.001	<0.001	<0.001
	MCI	0.96 ±0.12
	D	0.89 ±0.16
ChP	HS	0.15 ±0.04	52.44 [1, 2]	<0.001	<0.001	<0.001	<0.001
	MCI	0.16 ±0.04
	D	0.19 ±0.04
Abbreviations. HS: healthy subjects, MCI: mild cognitive impairment, D: AD dementia, H: hippocampus, IPL: inferior parietal lobe, ChP: choroid plexus

## Sheet: S2
Supplementary Table S2. Odds ratios for changes in membership to MCI and D diagnostic groups compared to HS when brain volume changes by 0.1
Brain region	Diagnostic group	OR [95% CI]	Z	P-value
H	MCI	0.341 [0.272, 0.426]	-9.435	<0.001
	D	0.135 [0.098, 0.186]	-12.193	<0.001
IPL	MCI	0.753 [0.67, 0.846]	-4.755	<0.001
	D	0.461 [0.386, 0.549]	-8.622	<0.001
ChP	MCI	3.106 [2.161, 4.464]	6.124	<0.001
	D	11.663 [6.919, 19.661]	9.22	<0.001
Abbreviations. HS: healthy subjects, MCI: mild cognitive impairment, D: AD dementia, H: hippocampus, IPL: inferior parietal lobe, ChP: choroid plexus

## Sheet: S3
Supplementary Table S3. Prediction of AD diagnostic status based on different brain volumetrics
Predictive method	Predictor (volume)	Model overall performance			HS prediction accuracy			MCI prediction accuracy			D prediction accuracy
		Accuracy	No Information Rate	Kappa	Sensitivity	Specificity	Detection rate	Sensitivity	Specificity	Detection rate	Sensitivity	Specificity	Detection rate
ANN	H	0.542 [0.48, 0.604]	0.473	0.1975	0.805	0.496	0.381	0.723	0.337	0.131	0.973	0.222	0.031
	IPL	0.508 [0.445, 0.57]	0.473	0.1369	0.667	0.504	0.315	0.629	0.426	0.165	0.996	0.194	0.027
	ChP	0.488 [0.426, 0.551]	0.473	0.0867	0.715	0.489	0.338	0.604	0.386	0.15	1	0	0
	H+IPL	0.554 [0.491, 0.615]	0.473	0.2291	0.756	0.555	0.358	0.698	0.396	0.154	0.969	0.306	0.042
	H+ChP	0.546 [0.483, 0.608]	0.473	0.2025	0.789	0.518	0.373	0.698	0.376	0.146	0.982	0.194	0.027
	IPL+ChP	0.538 [0.476, 0.6]	0.473	0.2136	0.634	0.628	0.3	0.61	0.505	0.196	0.969	0.306	0.042
	H+IPL+ChP	0.585 [0.522, 0.645]	0.473	0.2823	0.74	0.606	0.35	0.679	0.485	0.188	0.987	0.333	0.046
RF	H	0.531 [0.468, 0.593]	0.615	0.1851	0.588	0.71	0.362	0.627	0.422	0.135	0.889	0.529	0.035
	IPL	0.554 [0.491, 0.615]	0.508	0.2372	0.583	0.641	0.296	0.698	0.505	0.215	0.897	0.647	0.042
	ChP	0.45 [0.388, 0.513]	0.542	0.0439	0.518	0.58	0.281	0.609	0.385	0.162	0.864	0.2	0.008
	H+IPL	0.581 [0.518, 0.641]	0.638	0.2633	0.614	0.777	0.392	0.657	0.488	0.154	0.891	0.75	0.035
	H+ChP	0.577 [0.514, 0.638]	0.565	0.2718	0.633	0.735	0.358	0.673	0.495	0.181	0.893	0.556	0.038
	IPL+ChP	0.569 [0.507, 0.63]	0.512	0.2656	0.609	0.669	0.312	0.697	0.509	0.212	0.9	0.632	0.046
	H+IPL+ChP	0.588 [0.526, 0.649]	0.558	0.2854	0.628	0.722	0.35	0.682	0.495	0.196	0.899	0.917	0.042
MLR	H	0.508 [0.445, 0.57]	0.581	0.1379	0.583	0.679	0.338	0.619	0.4	0.154	0.873	0.444	0.015
	IPL	0.504 [0.441, 0.566]	0.619	0.1247	0.534	0.626	0.331	0.627	0.418	0.146	0.885	0.875	0.027
	ChP	0.488 [0.426, 0.551]	0.631	0.0898	0.549	0.656	0.346	0.607	0.38	0.135	0.867	0.5	0.008
	H+IPL	0.577 [0.514, 0.638]	0.565	0.2645	0.619	0.717	0.35	0.673	0.485	0.188	0.895	0.833	0.038
	H+ChP	0.562 [0.499, 0.623]	0.565	0.239	0.626	0.726	0.354	0.656	0.46	0.177	0.887	0.615	0.031
	IPL+ChP	0.538 [0.476, 0.6]	0.585	0.1981	0.579	0.676	0.338	0.645	0.447	0.162	0.894	0.714	0.038
	H+IPL+ChP	0.565 [0.503, 0.627]	0.546	0.2478	0.62	0.703	0.338	0.665	0.467	0.188	0.895	0.769	0.038
Abbreviations. HS: healthy subjects, MCI: mild cognitive impairment, D: AD dementia, H: hippocampus, IPL: inferior parietal lobe, ChP: choroid plexus, ANN: artificial neural network, RF: Random Forest, MLR: multinomial logistic regression

## Sheet: S4
Supplementary Table S4. Chi-squared test of differences in the number of ApoE ɛ4 alleles depending on the presence of individual atrophies/hypertrophies
Brain region	Dg. status	X2 [df]	P-value
H	MCI	1.914 [2]	0.384
	D	1.692 [2]	0.429
IPL	MCI	1.920 [2]	0.383
	D	1.476 [2]	0.478
ChP	MCI	1.779 [2]	0.411
	D	0.578 [2]	0.749
Abbreviations. MCI: mild cognitive impairment, D: AD dementia, H: hippocampus, IPL: inferior parietal lobe, ChP: choroid plexus

## Sheet: S5
Supplementary Table S5. Chi-squared test of differences in the prevalence of individual atrophies/hypertrophies between MCI and dementia subgroups
Brain region	Diagnostic status	Atrophy/hypetrophy (count [%])		Chi-squared test
		Absent	Present	X2 [df]	P-value	Cramer's V	Prevalence ratio [95% CI] D compared to MCI
H	MCI	245 [72.3%]	94 [27.7%]	33.13 [1]	<0.001	0.27	2.069 [1.644, 2.604]
	D	52 [42.6%]	70 [57.4%]
IPL	MCI	308 [90.9%]	31 [9.1%]	24.45 [1]	<0.001	0.23	3.048 [1.962, 4.735]
	D	88 [72.1%]	34 [27.9%]
ChP	MCI	266 [78.5%]	73 [21.5%]	15.06 [1]	<0.001	0.18	1.865 [1.386, 2.51]
	D	73 [59.8%]	49 [40.2%]
Abbreviations. MCI: mild cognitive impairment, D: AD dementia, H: hippocampus, IPL: inferior parietal lobe, ChP: choroid plexus

## Sheet: S6
Supplementary Table S6. Longitudinal changes in the incidence of individual atrophies/hypertrophies
Brain region	Time period	Count (%) of new cases	Mann-Kendall Trend test
			Z	P-value	Tau	Sen's slope
H	1 year	14 (5.6%)	0	>0.99	0	-0.01
	2 years	12 (6.1%)
	3 years	2 (2.6%)
	4 years	4 (5.9%)
IPL	1 year	7 (2.8%)	1.698	0.089	1	1.08
	2 years	8 (4.1%)
	3 years	4 (5.2%)
	4 years	4 (5.9%)
ChP	1 year	11 (4.4%)	1.019	0.308	0.667	2.63
	2 years	19 (9.6%)
	3 years	7 (9.1%)
	4 years	9 (13.2%)
Abbreviations. H: hippocampus, IPL: inferior parietal lobe, ChP: choroid plexus

## Sheet: S7
Supplementary Table S7. Prediction of AD diagnostic status based on the presence of atrophy/hypertrophy using artificial neural network
Predictor (atrophy/ hypertrophy)	Model overall performance			HS prediction accuracy			MCI prediction accuracy			D prediction accuracy
	Accuracy	No Information Rate	Kappa	Sensitivity	Specificity	Detection rate	Sensitivity	Specificity	Detection rate	Sensitivity	Specificity	Detection rate
H	0.515 [0.453, 0.578]	0.473	0.1089	0.927	0.314	0.438	0.799	0.198	0.077	1	0	0
IPL	0.477 [0.415, 0.54]	0.473	0.0242	0.943	0.153	0.446	0.874	0.079	0.031	1	0	0
ChP	0.485 [0.422, 0.547]	0.473	0.0523	0.854	0.248	0.404	0.805	0.208	0.081	1	0	0
H+IPL	0.538 [0.476, 0.6]	0.473	0.1632	0.927	0.314	0.438	0.843	0.188	0.073	0.996	0.194	0.027
H+ChP	0.515 [0.453, 0.578]	0.473	0.1262	0.805	0.445	0.381	0.686	0.347	0.135	1	0	0
IPL+ChP	0.5 [0.438, 0.562]	0.473	0.105	0.813	0.35	0.385	0.767	0.248	0.096	0.982	0.139	0.019
H+IPL+ChP	0.527 [0.464, 0.589]	0.473	0.1543	0.805	0.445	0.381	0.711	0.337	0.131	0.996	0.111	0.015
Abbreviations. HS: healthy subjects, MCI: mild cognitive impairment, D: AD dementia, H: hippocampus, IPL: inferior parietal lobe, ChP: choroid plexus

## Sheet: S8
Supplementary Table S8. Differences in MMSE scores depending on brain volumetry
Diagnostic status	Atrophy/ hypertrophy group	MMSE total score (mean±SD)	ANOVA test including HS					ANOVA test without HS
			ANOVA test			Post-hoc Dunnett test against HS		ANOVA test			Post-hoc Dunnett test against N
			F [df]	P-value	Eta2	Difference [95% CI]	P-value	F [df]	P-value	Eta2	Difference [95% CI]	P-value
HS	HS	29.1±1.17
MCI	N	28.04±1.72	36.704 [8, 741]	<0.001	0.28	-1.05 [-1.4, -0.7]	<0.001	6.937 [7, 331]	<0.001	0.13
MCI	H	26.48±1.64				-2.62 [-3.17, -2.06]	<0.001				-1.56 [-2.26, -0.86]	<0.001
MCI	P	27.33±1.91				-1.76 [-2.8, -0.72]	<0.001				-0.71 [-1.96, 0.54]	0.603
MCI	C	27.38±1.75				-1.72 [-2.38, -1.07]	<0.001				-0.67 [-1.48, 0.14]	0.172
MCI	HP	27±2.07				-2.1 [-3.51, -0.69]	<0.001				-1.04 [-2.73, 0.64]	0.496
MCI	HC	26.84±1.62				-2.26 [-3.07, -1.44]	<0.001				-1.2 [-2.2, -0.21]	0.008
MCI	PC	26.4±2.51				-2.7 [-4.48, -0.92]	<0.001				-1.64 [-3.75, 0.47]	0.225
MCI	HPC	25.67±1.15				-3.43 [-5.72, -1.14]	<0.001				-2.38 [-5.09, 0.34]	0.121
D	N	20.35±2.52	285.98 [8, 524]	<0.001	0.81	-8.75 [-10.07, -7.43]	<0.001	3.907 [7, 114]	<0.001	0.19
D	H	19.2±4.36				-9.9 [-11.06, -8.74]	<0.001				-1.15 [-4.33, 2.03]	0.908
D	P	17.9±5.09				-11.2 [-13.16, -9.23]	<0.001				-2.45 [-6.8, 1.9]	0.556
D	C	19.5±3.12				-9.6 [-11.16, -8.03]	<0.001				-0.85 [-4.59, 2.89]	0.992
D	HP	15.2±4.39				-13.9 [-15.86, -11.93]	<0.001				-5.15 [-9.5, -0.8]	0.012
D	HC	18.16±3.75				-10.94 [-12.38, -9.5]	<0.001				-2.19 [-5.75, 1.37]	0.455
D	PC	16±10.39				-13.1 [-16.66, -9.54]	<0.001				-4.35 [-11.4, 2.7]	0.452
D	HPC	13.64±6				-15.46 [-17.34, -13.58]	<0.001				-6.71 [-10.92, -2.5]	<0.001
Abbreviations. HS: healthy subjects, MCI: mild cognitive impairment, D: AD dementia, N: no atrophy/hypertrophy, H: hippocampus, IPL: inferior parietal lobe, C: choroid plexus, HP: H+IPL atrophy, HC: H atrophy+C hypertrophy, PC: IPL atrophy+C hypertrophy, HPC: H+IPL atrophy+C hypertrophy

## Sheet: S9
Supplementary Table S9. Differences in scores of individual ADNI cogSum domains depending on brain volumetry
ADNI cogSum domain	Diagnostic status	Atrophy/ hypertrophy group	MMSE total score (mean±SD)	ANOVA test including HS					ANOVA test without HS
				ANOVA test			Post-hoc Dunnett test against HS		ANOVA test			Post-hoc Dunnett test against N
				F [df]	P-value	Eta2	Difference [95% CI]	P-value	F [df]	P-value	Eta2	Difference [95% CI]	P-value
Memory	HS	HS	1.31±0.78
	MCI	N	0.57±0.82	52.75 [8, 741]	<0.001	0.37	-0.74 [-0.93, -0.56]	<0.001	10.967 [7, 331]	<0.001	0.19
	MCI	H	-0.25±0.69				-1.56 [-1.86, -1.27]	<0.001				-0.82 [-1.13, -0.51]	<0.001
	MCI	P	0.01±0.45				-1.3 [-1.86, -0.74]	<0.001				-0.56 [-1.12, 0]	0.052
	MCI	C	0.1±0.62				-1.21 [-1.56, -0.85]	<0.001				-0.46 [-0.82, -0.1]	0.005
	MCI	HP	-0.35±0.63				-1.66 [-2.42, -0.9]	<0.001				-0.92 [-1.67, -0.17]	0.008
	MCI	HC	-0.26±0.98				-1.57 [-2.01, -1.13]	<0.001				-0.83 [-1.27, -0.38]	<0.001
	MCI	PC	-0.05±0.42				-1.36 [-2.32, -0.41]	<0.001				-0.62 [-1.56, 0.32]	0.422
	MCI	HPC	-0.29±0.63				-1.6 [-2.84, -0.37]	0.003				-0.86 [-2.07, 0.35]	0.329
	D	N	-1.34±0.67	172.728 [8, 524]	<0.001	0.73	-2.65 [-3.1, -2.2]	<0.001	3.014 [7, 114]	0.006	0.16
	D	H	-1.48±0.74				-2.79 [-3.19, -2.39]	<0.001				-0.14 [-0.68, 0.39]	0.981
	D	P	-1.36±0.96				-2.67 [-3.35, -2]	<0.001				-0.03 [-0.76, 0.71]	>0.99
	D	C	-1.66±0.46				-2.97 [-3.5, -2.43]	<0.001				-0.32 [-0.95, 0.31]	0.669
	D	HP	-2.26±0.93				-3.57 [-4.25, -2.9]	<0.001				-0.92 [-1.66, -0.19]	0.006
	D	HC	-1.58±0.51				-2.89 [-3.39, -2.4]	<0.001				-0.25 [-0.85, 0.35]	0.842
	D	PC	-1.82±0.88				-3.13 [-4.35, -1.91]	<0.001				-0.48 [-1.67, 0.7]	0.846
	D	HPC	-2.18±0.86				-3.49 [-4.14, -2.85]	<0.001				-0.85 [-1.55, -0.14]	0.011
Executive functions	HS	HS	0.83±0.68
	MCI	N	0.21±0.78	26.127 [8, 741]	<0.001	0.22	-0.61 [-0.79, -0.44]	<0.001	2.416 [7, 331]	0.02	0.05
	MCI	H	0.09±0.7				-0.74 [-1.02, -0.46]	<0.001				-0.13 [-0.44, 0.19]	0.891
	MCI	P	-0.14±0.83				-0.97 [-1.49, -0.44]	<0.001				-0.35 [-0.91, 0.21]	0.48
	MCI	C	-0.18±0.73				-1.01 [-1.34, -0.68]	<0.001				-0.4 [-0.76, -0.03]	0.024
	MCI	HP	0.06±1.07				-0.77 [-1.48, -0.06]	0.025				-0.15 [-0.91, 0.6]	0.998
	MCI	HC	-0.05±0.86				-0.87 [-1.28, -0.46]	<0.001				-0.26 [-0.7, 0.19]	0.576
	MCI	PC	-0.09±0.41				-0.92 [-1.81, -0.02]	0.04				-0.31 [-1.25, 0.64]	0.965
	MCI	HPC	-0.89±0.31				-1.72 [-2.87, -0.57]	<0.001				-1.11 [-2.32, 0.11]	0.097
	D	N	-1.18±1.02	132.205 [8, 523]	<0.001	0.67	-2.01 [-2.45, -1.57]	<0.001	3.913 [7, 113]	<0.001	0.2
	D	H	-1.31±1.03				-2.14 [-2.53, -1.75]	<0.001				-0.13 [-0.84, 0.57]	0.997
	D	P	-2.31±0.79				-3.14 [-3.79, -2.48]	<0.001				-1.13 [-2.09, -0.17]	0.012
	D	C	-1.51±0.76				-2.34 [-2.86, -1.81]	<0.001				-0.33 [-1.15, 0.5]	0.858
	D	HP	NA±NA				-3.3 [-3.99, -2.61]	<0.001				-1.3 [-2.29, -0.3]	0.004
	D	HC	-1.67±0.95				-2.49 [-2.97, -2.01]	<0.001				-0.48 [-1.27, 0.3]	0.451
	D	PC	-1.51±0.4				-2.34 [-3.52, -1.15]	<0.001				-0.33 [-1.88, 1.22]	0.994
	D	HPC	-2.32±0.75				-3.14 [-3.77, -2.52]	<0.001				-1.13 [-2.06, -0.21]	0.009
Language	HS	HS	0.99±0.69
	MCI	N	0.45±0.75	28.766 [8, 741]	<0.001	0.24	-0.54 [-0.71, -0.36]	<0.001	5.037 [7, 331]	<0.001	0.1
	MCI	H	0.05±0.79				-0.94 [-1.22, -0.67]	<0.001				-0.4 [-0.71, -0.1]	0.003
	MCI	P	0.21±0.78				-0.78 [-1.29, -0.26]	<0.001				-0.24 [-0.78, 0.31]	0.848
	MCI	C	-0.03±0.71				-1.02 [-1.34, -0.69]	<0.001				-0.48 [-0.83, -0.12]	0.002
	MCI	HP	-0.08±0.82				-1.07 [-1.78, -0.37]	<0.001				-0.54 [-1.27, 0.2]	0.295
	MCI	HC	0.03±0.79				-0.96 [-1.37, -0.56]	<0.001				-0.42 [-0.86, 0.01]	0.06
	MCI	PC	0.45±0.69				-0.54 [-1.43, 0.34]	0.539				-0.01 [-0.93, 0.92]	>0.99
	MCI	HPC	-1.01±0.17				-2 [-3.14, -0.86]	<0.001				-1.46 [-2.64, -0.28]	0.007
	D	N	-0.96±0.94	114.083 [8, 524]	<0.001	0.64	-1.95 [-2.4, -1.5]	<0.001	2.548 [7, 114]	0.018	0.14
	D	H	-1.18±0.96				-2.17 [-2.57, -1.78]	<0.001				-0.22 [-0.96, 0.52]	0.963
	D	P	-1.18±1.06				-2.17 [-2.85, -1.5]	<0.001				-0.22 [-1.23, 0.79]	0.993
	D	C	-1.42±0.75				-2.41 [-2.95, -1.88]	<0.001				-0.46 [-1.33, 0.41]	0.621
	D	HP	-2.02±1.2				-3.01 [-3.68, -2.34]	<0.001				-1.06 [-2.07, -0.05]	0.035
	D	HC	-1.27±0.84				-2.26 [-2.75, -1.76]	<0.001				-0.3 [-1.13, 0.52]	0.9
	D	PC	-2.17±1.88				-3.16 [-4.38, -1.95]	<0.001				-1.21 [-2.85, 0.42]	0.253
	D	HPC	-2.1±1.19				-3.09 [-3.73, -2.45]	<0.001				-1.14 [-2.11, -0.16]	0.015
Visuospatial	HS	HS	0.23±0.63
	MCI	N	0.02±0.72	4.212 [8, 741]	<0.001	0.04	-0.21 [-0.38, -0.05]	0.003	0.712 [7, 331]	0.662	0.01
	MCI	H	-0.01±0.72				-0.25 [-0.5, 0.01]	0.076				-0.03 [-0.33, 0.26]	>0.99
	MCI	P	-0.06±0.81				-0.29 [-0.78, 0.19]	0.56				-0.08 [-0.61, 0.45]	>0.99
	MCI	C	-0.15±0.79				-0.38 [-0.69, -0.08]	0.005				-0.17 [-0.51, 0.17]	0.752
	MCI	HP	-0.09±0.78				-0.32 [-0.98, 0.34]	0.793				-0.11 [-0.82, 0.6]	>0.99
	MCI	HC	-0.1±0.67				-0.34 [-0.72, 0.04]	0.12				-0.12 [-0.54, 0.3]	0.978
	MCI	PC	-0.11±0.85				-0.34 [-1.17, 0.49]	0.909				-0.13 [-1.02, 0.77]	>0.99
	MCI	HPC	-0.71±0.62				-0.95 [-2.02, 0.13]	0.12				-0.73 [-1.88, 0.42]	0.459
	D	N	-0.84±1.19	45.831 [8, 524]	<0.001	0.41	-1.07 [-1.52, -0.62]	<0.001	2.83 [7, 114]	0.009	0.15
	D	H	-0.86±0.99				-1.09 [-1.49, -0.7]	<0.001				-0.02 [-0.86, 0.81]	>0.99
	D	P	-1.86±1.08				-2.1 [-2.76, -1.43]	<0.001				-1.03 [-2.16, 0.11]	0.098
	D	C	-0.91±1.26				-1.15 [-1.68, -0.61]	<0.001				-0.08 [-1.05, 0.9]	>0.99
	D	HP	-2.07±0.84				-2.31 [-2.97, -1.64]	<0.001				-1.24 [-2.38, -0.1]	0.026
	D	HC	-1.1±1.29				-1.34 [-1.82, -0.85]	<0.001				-0.27 [-1.2, 0.67]	0.971
	D	PC	-1.16±1.18				-1.39 [-2.6, -0.19]	0.013				-0.32 [-2.17, 1.52]	0.998
	D	HPC	-1.85±0.92				-2.08 [-2.72, -1.44]	<0.001				-1.01 [-2.11, 0.09]	0.088
Abbreviations. HS: healthy subjects, MCI: mild cognitive impairment, D: AD dementia, N: no atrophy/hypertrophy, H: hippocampus, IPL: inferior parietal lobe, C: choroid plexus, HP: H+IPL atrophy, HC: H atrophy+C hypertrophy, PC: IPL atrophy+C hypertrophy, HPC: H+IPL atrophy+C hypertrophy

[truncated: 3 more sheets: S10, S11, S12]
